# Supplementary material for: TP53-Status-Dependent Oncogenic EZH2 Activity in Pancreatic Cancer
Source: Cancers (Basel). 2022 Jul 15;14(14):3451. doi: 10.3390/cancers14143451 (PMC9320674; doi:10.3390/cancers14143451)
Supplement: Supplementary file 1 [file cancers-14-03451-s001.zip]

Archive with 1 entries (1 files):
- cancers-1788033-supplementary.pdf
